# Supplementary material for: Neuroanatomical and psychological considerations in temporal lobe epilepsy
Source: Front Neuroanat. 2022 Dec 14;16:995286. doi: 10.3389/fnana.2022.995286 (PMC9794593; doi:10.3389/fnana.2022.995286)
Supplement: Supplementary file 1 [file Data_Sheet_1.zip]

Archive with 61 entries (58 files):
- Supplementary material/SUMMARY OF PSYCHOLOGICAL INTERVIEWS.pdf
- Supplementary material/Supplementary Figure 1.pdf
- Supplementary material/Supplementary Figures 2/
- Supplementary material/Supplementary Figures 2/Supplementary Figures 2.pdf
- Supplementary material/Supplementary Figures 2/Supplementary Figures 2-Control.pdf
- Supplementary material/Supplementary Figures 2/Supplementary Figures 2-H104.pdf
- Supplementary material/Supplementary Figures 2/Supplementary Figures 2-H108.pdf
- Supplementary material/Supplementary Figures 2/Supplementary Figures 2-H109.pdf
- Supplementary material/Supplementary Figures 2/Supplementary Figures 2-H115.pdf
- Supplementary material/Supplementary Figures 2/Supplementary Figures 2-H123.pdf
- Supplementary material/Supplementary Figures 2/Supplementary Figures 2-H136.pdf
- Supplementary material/Supplementary Figures 2/Supplementary Figures 2-H138.pdf
- Supplementary material/Supplementary Figures 2/Supplementary Figures 2-H164.pdf
- Supplementary material/Supplementary Figures 2/Supplementary Figures 2-H48.pdf
- Supplementary material/Supplementary Figures 2/Supplementary Figures 2-H61.pdf
- Supplementary material/Supplementary Figures 2/Supplementary Figures 2-H67.pdf
- Supplementary material/Supplementary Figures 2/Supplementary Figures 2-H75.pdf
- Supplementary material/Supplementary Figures 2/Supplementary Figures 2-H80.pdf
- Supplementary material/Supplementary Figures 2/Supplementary Figures 2-H84.pdf
- Supplementary material/Supplementary Figures 2/Supplementary Figures 2-H94.pdf
- Supplementary material/Supplementary Figures 3, patients with normal hippocampus/
- Supplementary material/Supplementary Figures 3, patients with normal hippocampus/Patient H1.pdf
- Supplementary material/Supplementary Figures 3, patients with normal hippocampus/Patient H16.pdf
- Supplementary material/Supplementary Figures 3, patients with normal hippocampus/Patient H21.pdf
- Supplementary material/Supplementary Figures 3, patients with normal hippocampus/Patient H27.pdf
- Supplementary material/Supplementary Figures 3, patients with normal hippocampus/Patient H29.pdf
- Supplementary material/Supplementary Figures 3, patients with normal hippocampus/Patient H31.pdf
- Supplementary material/Supplementary Figures 3, patients with normal hippocampus/Patient H33.pdf
- Supplementary material/Supplementary Figures 3, patients with normal hippocampus/Patient H35.pdf
- Supplementary material/Supplementary Figures 3, patients with normal hippocampus/Patient H36.pdf
- Supplementary material/Supplementary Figures 3, patients with normal hippocampus/Patient H38.pdf
- Supplementary material/Supplementary Figures 3, patients with normal hippocampus/Patient H40.pdf
- Supplementary material/Supplementary Figures 3, patients with normal hippocampus/Patient H41.pdf
- Supplementary material/Supplementary Figures 3, patients with normal hippocampus/Patient H50.pdf
- Supplementary material/Supplementary Figures 3, patients with normal hippocampus/Patient H65.pdf
- Supplementary material/Supplementary Figures 3, patients with normal hippocampus/Patient H69.pdf
- Supplementary material/Supplementary Figures 3, patients with normal hippocampus/Patient H85.pdf
- Supplementary material/Supplementary Figures 4, patients with hpp. sclerosis/
- Supplementary material/Supplementary Figures 4, patients with hpp. sclerosis/Patient H104.pdf
- Supplementary material/Supplementary Figures 4, patients with hpp. sclerosis/Patient H108.pdf
- Supplementary material/Supplementary Figures 4, patients with hpp. sclerosis/Patient H109.pdf
- Supplementary material/Supplementary Figures 4, patients with hpp. sclerosis/Patient H115.pdf
- Supplementary material/Supplementary Figures 4, patients with hpp. sclerosis/Patient H123.pdf
- Supplementary material/Supplementary Figures 4, patients with hpp. sclerosis/Patient H136.pdf
- Supplementary material/Supplementary Figures 4, patients with hpp. sclerosis/Patient H138.pdf
- Supplementary material/Supplementary Figures 4, patients with hpp. sclerosis/Patient H141.pdf
- Supplementary material/Supplementary Figures 4, patients with hpp. sclerosis/Patient H164.pdf
- Supplementary material/Supplementary Figures 4, patients with hpp. sclerosis/Patient H44.pdf
- Supplementary material/Supplementary Figures 4, patients with hpp. sclerosis/Patient H48.pdf
- Supplementary material/Supplementary Figures 4, patients with hpp. sclerosis/Patient H57.pdf
- Supplementary material/Supplementary Figures 4, patients with hpp. sclerosis/Patient H61.pdf
- Supplementary material/Supplementary Figures 4, patients with hpp. sclerosis/Patient H67.pdf
- Supplementary material/Supplementary Figures 4, patients with hpp. sclerosis/Patient H75.pdf
- Supplementary material/Supplementary Figures 4, patients with hpp. sclerosis/Patient H80.pdf
- Supplementary material/Supplementary Figures 4, patients with hpp. sclerosis/Patient H84.pdf
- Supplementary material/Supplementary Figures 4, patients with hpp. sclerosis/Patient H94.pdf
- Supplementary material/Supplementary Table 1.pdf
- Supplementary material/Supplementary Table 2.pdf
- Supplementary material/Supplementary Table 3.pdf
- Supplementary material/Supplementary Table 4.pdf
- Supplementary material/Supplementary Table 5.pdf
